# Supplementary material for: Social determinants of vulnerability to nitrogen oxide- and sulfur dioxide-related bone damage among postmenopausal women in the United States
Source: Front Public Health. 2026 Jun 30;14:1832667. doi: 10.3389/fpubh.2026.1832667 (PMC13364851; doi:10.3389/fpubh.2026.1832667)
Supplement: Supplementary file 1 [file Table_1.xlsx]

## Sheet: Supp Table 1. Correlation
Supplementary Table 1. Pearson coefficients and p-values for the correlations between 1-, 3-, and 5-year average for NOx and SO2 before bone mineral density assessments in the current study
	Pearson coefficient [p-value]	Pearson coefficient [p-value]
1-year average	NO2	NO
SO2	0.34 [<0.01]	0.11 [<0.001]
NO2	-	0.85 [<0.01]
3-year average
SO2	0.36 [<0.01]	0.08 [<0.001]
NO2	-	0.86 [<0.01]
5-year average
SO2	0.4 [<0.01]	0.07 [<0.001]
NO2	-	0.86 [<0.01]
Abbreviations: NO, Nitrogen oxide; NO2, Nitrogen dioxide; SO2, sulfur dioxide.

## Sheet: Supp Table 2. SES
Supplementary Table 2. Effect modification of neighborhood socioeconomic status (nSES) at baseline in the association between 1-year average NO, NO2, and SO2 on bone mineral density in postmenopausal women from the Women's Health Initiative study (N=32,663 visits)
		1-year average				3-year average				5-year average
		NO2
		Est*	95% CI	p-value	p-interaction	Est*	95% CI	p-value	p-interaction	Est*	95% CI	p-value	p-interaction
Lumbar spine BMD
nSES	Low	-0.047	(-0.066, -0.027)	0.001	0.001	-0.046	(-0.067, -0.024)	0.001	0.001	-0.045	(-0.066, -0.021)	0.001	0.001
	High	-0.013	(-0.023, -0.001)	0.025		-0.012	(-0.023, -0.000)	0.042		-0.01	(-0.022, -0.002)	0.116
Total hip BMD
nSES	Low	-0.067	(-0.135, -0.001)	0.001	0.001	-0.075	(-0.089, -0.060)	0.001	0.001	-0.08	(-0.095, -0.064)	0.001	0.001
	High	-0.042	(-0.049, -0.033)	0.001		-0.045	(-0.053, -0.036)	0.001		-0.048	(-0.057, -0.038)	0.001
Whole-body BMD
nSES	Low	-0.072	(-0.734, -0.0711)	0.001	0.001	-0.081	(-0.093, -0.043)	0.001	0.001	-0.081	(-0.095, -0.066)	0.001	0.001
	High	-0.031	(-0.037, -0.024)	0.001		-0.035	(-0.042, -0.068)	0.001		-0.033	(-0.041, -0.024)	0.001
		NO
		Est*	95% CI	p-value	p-interaction	Est*	95% CI	p-value	p-interaction	Est*	95% CI	p-value	p-interaction
Lumbar spine BMD
nSES	Low	-0.027	(-0.041, -0.014)	0.001	0.002	-0.029	(-0.042, -0.015)	0.001	0.002	-0.029	(-0.043, -0.014)	0.001	0.005
	High	-0.011	(-0.018, -0.003)	0.005		-0.012	(-0.019, -0.004)	0.003		-0.011	(-0.019, -0.003)	0.007
Total hip BMD
nSES	Low	-0.043	(-0.052, -0.033)	0.001	0.001	-0.049	(-0.059, -0.040)	0.001	0.001	-0.051	(-0.062, -0.041)	0.001	0.001
	High	-0.029	(-0.035, -0.024)	0.001		-0.032	(-0.038, -0.027)	0.001		-0.033	(-0.039, -0.027)	0.001
Whole-body BMD
nSES	Low	-0.033	(-0.042, -0.020)	0.001	0.001	-0.036	(-0.044, -0.027)	0.001	0.001	-0.034	(-0.043, -0.025)	0.001	0.001
	High	-0.011	(-0.016, -0.006)	0.001		-0.011	(-0.015, -0.006)	0.001		-0.009	(-0.015, -0.006)	0.001
		SO2
		Est*	95% CI	p-value	p-interaction	Est*	95% CI	p-value	p-interaction	Est*	95% CI	p-value	p-interaction
Lumbar spine BMD
nSES	Low	-0.023	(-0.037, -0.009)	0.001	0.497	-0.025	(-0.010, -0.039)	0.001	0.579	-0.026	(-0.040, -0.011)	0.001	0.599
	High	-0.013	(-0.021, -0.005)	0.001		-0.013	(-0.020, -0.004)	0.002		-0.013	(-0.020, -0.004)	0.001
Total hip BMD
nSES	Low	-0.048	(-0.057, -0.038)	0.001	0.685	-0.053	(-0.042, -0.031)	0.001	0.987	-0.053	(-0.063, -0.043)	0.001	0.937
	High	-0.033	(-0.038, -0.027)	0.001		-0.033	(-0.062, -0.042)	0.001		-0.033	(-0.039, -0.027)	0.001
Whole-body BMD
nSES	Low	-0.03	(-0.039, -0.021)	0.01	0.109	-0.029	(-0.038, -0.019)	0.001	0.096	-0.029	(-0.038, -0.019)	0.001	0.106
	High	-0.008	(-0.012, -0.002)	0.002		-0.004	(-0.009, -0.000)	0.001		-0.004	(-0.008, -0.001)	0.153
Note: Est*: Estimates from multivariable adjusted models including demographic characteristics (i.e., age, region, body mass index, smoking, physical activity) and study membership (clinical trials: hormone, calcium/vitamin D, dietary modification; and the Observational Study). 95% CI: 95% confidence interval. nSES: neighborhood socioeconomic z-score. NO: nitrogen oxide; NO2: nitrogen dioxide; SO…

## Sheet: Supp Table. 3 Income
Supplementary Table 3. Effect modification of income at baseline in the association between 1-, 3-, and 5-year average NO, NO2, and SO2 on bone mineral density in postmenopausal women from the Women's Health Initiative study (N=32,663 visits)
		1-year average				3-year average				5-year average
		NO2
		Est*	95% CI	p-value	p-interaction	Est*	95% CI	p-value	p-interaction	Est*	95% CI	p-value	p-interaction
Lumbar spine BMD
Income	Low	-0.029	(-0.043, -0.014)	0.001	0.067	-0.03	(-0.045, -0.014)	0.001	0.067	-0.029	(-0.045, -0.012)	0.001	0.077
	High	-0.019	(-0.033, -0.004)	0.001		-0.017	(-0.032, -0.001)	0.05		-0.015	(-0.031, -0.001)	0.1
Total hip BMD
Income	Low	-0.048	(-0.058, -0.037)	0.001	0.318	-0.055	(-0.065, -0.044)	0.001	0.211	-0.06	(-0.071, -0.048)	0.001	0.214
	High	-0.049	(-0.061, -0.037)	0.001		-0.052	(-0.062, -0.041)	0.001		-0.056	(-0.070, -0.042)	0.001
Whole-body BMD
Income	Low	-0.036	(-0.044, -0.027)	0.001	0.067	-0.054	(-0.063, -0.044)	0.001	0.048	-0.053	(-0.063, -0.042)	0.001	0.051
	High	-0.047	(-0.056, -0.038)	0.001		-0.041	(-0.050, -0.031)	0.001		-0.04	(-0.050, -0.029)	0.001
		NO
		Est*	95% CI	p-value	p-interaction	Est*	95% CI	p-value	p-interaction	Est*	95% CI	p-value	p-interaction
Lumbar spine BMD
Income	Low	-0.022	(-0.032, -0.012)	0.001	0.025	-0.024	(-0.033, -0.013)	0.001	0.025	-0.023	(-0.033, -0.012)	0.001	0.041
	High	-0.011	(-0.013, -0.010)	0.021		-0.013	(-0.022, -0.003)	0.012		-0.014	(-0.024, -0.004)	0.015
Total hip BMD
Income	Low	-0.034	(-0.040, -0.027)	0.001	0.206	-0.039	(-0.046, -0.032)	0.001	0.097	-0.04	(-0.047, -0.032)	0.001	0.126
	High	-0.032	(-0.039, -0.026)	0.001		-0.036	(-0.043, -0.028)	0.001		-0.037	(-0.044, -0.030)	0.001
Whole-body BMD
Income	Low	-0.022	(-0.028, -0.016)	0.001	0.064	-0.023	(-0.029, -0.017)	0.001	0.057	-0.021	(-0.027, -0.014)	0.001	0.081
	High	-0.013	(-0.019, -0.007)	0.001		-0.013	(-0.019, -0.007)	0.001		-0.012	(-0.018, -0.005)	0.001
		SO2
		Est*	95% CI	p-value	p-interaction	Est*	95% CI	p-value	p-interaction	Est*	95% CI	p-value	p-interaction
Lumbar spine BMD
Income	Low	-0.019	(-0.028, -0.008)	0.001	0.355	-0.02	(-0.030, -0.009)	0.001	0.473	-0.021	(-0.031, -0.010)	0.001	0.524
	High	-0.017	(-0.026, -0.007)	0.001		-0.016	(-0.025, -0.005)	0.002		-0.015	(-0.025, -0.005)	0.003
Total hip BMD
Income	Low	-0.037	(-0.044, -0.030)	0.001	0.229	-0.04	(-0.047, -0.032)	0.001	0.366	-0.041	(-0.047, -0.033)	0.001	0.369
	High	-0.036	(-0.043, -0.029)	0.001		-0.037	(-0.044, -0.030)	0.001		-0.037	(-0.044, -0.029)	0.001
Whole-body BMD
Income	Low	-0.017	(-0.023, -0.011)	0.001	0.314	-0.015	(-0.021, -0.008)	0.001	0.322	-0.015	(-0.021, -0.008)	0.001	0.274
	High	-0.011	(-0.017, -0.004)	0.001		-0.008	(-0.014, -0.001)	0.01		-0.007	(-0.013, -0.008)	0.027
Note: Est*: Estimates from multivariable adjusted models including demographic characteristics (i.e., age, region, body mass index, smoking, physical activity) and study membership (clinical trials: hormone, calcium/vitamin D, dietary modification; and the Observational Study). 95% CI: 95% confidence interval. nSES: neighborhood socioeconomic z-score. NO: nitrogen oxide; NO2: nitrogen dioxide; SO…

## Sheet: Supp Table. 4 Education
Supplementary Table 4. Effect modification of education at baseline in the association between 1-, 3-, 5-year average NO, NO2, and SO2 on bone mineral density in postmenopausal women from the Women's Health Initiative study (N=32,663 visits)
		1-year average				3-year average				5-year average
		NO2
		Est*	95% CI	p-value	p-interaction	Est*	95% CI	p-value	p-interaction	Est*	95% CI	p-value	p-interaction
Lumbar spine BMD
Education	Low	-0.022	(-0.036,-0.008)	0.003	0.072	-0.022	(-0.038, -0.006)	0.007	0.077	-0.021	(-0.038, -0.003)	0.018	0.077
	High	-0.02	(-0.032, -0.008)	0.002		-0.02	(-0.034, -0.006)	0.005		-0.017	(-0.030, -0.003)	0.026
Total hip BMD
Education	Low	-0.042	(-0.052, -0.032)	<0.001	0.649	-0.046	(-0.058, -0.034)	<0.001	0.65014	-0.049	(-0.061, -0.037)	<0.001	0.577
	High	-0.053	(-0.063, -0.043)	<0.001		-0.058	(-0.068, -0.048)	<0.001		-0.062	(-0.072, -0.052)	<0.001
Whole-body BMD
Education	Low	-0.036	(-0.044, -0.028)	<0.001	0.438	-0.04	(-0.050, -0.030)	<0.001	0.438	-0.039	(-0.049, -0.029)	<0.001	0.498
	High	-0.047	(-0.055, -0.039)	<0.001		-0.051	(-0.059, -0.043)	<0.001		-0.05	(-0.060, -0.040)	<0.001
		NO
		Est*	95% CI	p-value	p-interaction	Est*	95% CI	p-value	p-interaction	Est*	95% CI	p-value	p-interaction
Lumbar spine BMD
Education	Low	-0.017	(-0.027, -0.007)	<0.001	0.008	-0.016	(-0.026, -0.006)	0.003	0.024	-0.015	(-0.025, -0.005)	0.006	0.023
	High	-0.012	(-0.020, -0.004)	0.005		-0.015	(-0.025, -0.005)	<0.001		-0.015	(-0.025, -0.005)	0.002
Total hip BMD
Education	Low	-0.029	(-0.035, -0.023)	<0.001	0.870316	-0.031	(-0.039, -0.023)	<0.001	0.952	-0.032	(-0.040, -0.024)	<0.001	0.999
	High	-0.035	(-0.041, -0.029)	<0.001		-0.04	(-0.046, -0.034)	<0.001		-0.041	(-0.047, -0.035)	<0.001
Whole-body BMD
Education	Low	-0.016	(-0.022, -0.010)	<0.001	0.506	-0.015	(-0.021, -0.009)	<0.001	0.6899	-0.013	(-0.019, -0.007)	<0.001	0.688
	High	-0.016	(-0.022, -0.010)	<0.001		-0.017	(-0.023, -0.011)	<0.001		-0.015	(-0.021, -0.009)	<0.001
		SO2
		Est*	95% CI	p-value	p-interaction	Est*	95% CI	p-value	p-interaction	Est*	95% CI	p-value	p-interaction
Lumbar spine BMD
Education	Low	-0.013	(-0.023, -0.003)	0.015	0.024	-0.014	(-0.024, -0.004)	0.009	0.049	-0.016	(-0.026, -0.006)	0.004	0.065
	High	-0.017	(-0.027, -0.007)	<0.001		-0.016	(-0.026, -0.006)	<0.001		-0.015	(-0.025, -0.005)	0.001
Total hip BMD
Education	Low	-0.03	(-0.038, -0.022)	<0.001	0.005	-0.033	(-0.041, -0.025)	<0.001	0.014	-0.033	(-0.041, -0.025)	<0.001	0.014
	High	-0.04	(-0.046, -0.034)	<0.001		-0.041	(-0.047, -0.035)	<0.001		-0.041	(-0.047, -0.035)	<0.001
Whole-body BMD
Education	Low	-0.012	(-0.018, -0.006)	<0.001	0.825	-0.01	(-0.016, -0.004)	0.002	0.781	-0.01	(-0.016, -0.004)	0.002	0.646
	High	-0.013	(-0.019, -0.007)	<0.001		-0.009	(-0.015, -0.003)	0.004		-0.007	(-0.013, -0.001)	0.013
Note: Est*: Estimates from multivariable adjusted models including demographic characteristics (i.e., age, region, body mass index, smoking, physical activity) and study membership (clinical trials: hormone, calcium/vitamin D, dietary modification; and the Observational Study). 95% CI: 95% confidence interval. nSES: neighborhood socioeconomic z-score. NO: nitrogen oxide; NO2: nitrogen dioxide; SO…
